# Supplementary material for: Determine independent gut microbiota-diseases association by eliminating the effects of human lifestyle factors
Source: BMC Microbiol. 2022 Jan 3;22:4. doi: 10.1186/s12866-021-02414-9 (PMC8722223; doi:10.1186/s12866-021-02414-9)
Supplement: Supplementary file 1 — Additional file 1: Fig. S1. ROC curves for a selection of the best classification models of eight diseases. Fig. S2. Comparing the differences of AUCs of nine diseases using five feature types after removing probiotics, vitamin B, and vitamin D. Fig. S3. Comparing the differences of AUCs of nine diseases using five feature types after adding gut microbial diversity. Table S1. Frequency of diet and lifestyle factors. Table S2. Basic information of the dataset. Table S3. Comparing AUC values of nine diseases using five feature types. Table S4. AUCs, sensitivity, and specificity for five types of features of the best model selected according to the AUC score. Table S5. Comparing AUC values of nine diseases using five feature types after removing probiotics, vitamin B, and vitamin D. Table S6. Top 10 features after removing probiotics, vitamin B, and vitamin D for all diseases. Table S7. Spearman’s correlations of the human variables and disease. Table S8. Comparing AUC values of nine diseases using five feature types with adding diversity. [file 12866_2021_2414_MOESM1_ESM.zip]

Archive with 3 entries (3 files):
- Supplementary file.docx
- Table S4.xlsx
- Table S7.xlsx
