# Supplementary material for: Determine independent gut microbiota-diseases association by eliminating the effects of human lifestyle factors
Source: BMC Microbiol. 2022 Jan 3;22:4. doi: 10.1186/s12866-021-02414-9 (PMC8722223; doi:10.1186/s12866-021-02414-9)
Supplement: Supplementary file 1 — Additional file 1: Fig. S1. ROC curves for a selection of the best classification models of eight diseases. Fig. S2. Comparing the differences of AUCs of nine diseases using five feature types after removing probiotics, vitamin B, and vitamin D. Fig. S3. Comparing the differences of AUCs of nine diseases using five feature types after adding gut microbial diversity. Table S1. Frequency of diet and lifestyle factors. Table S2. Basic information of the dataset. Table S3. Comparing AUC values of nine diseases using five feature types. Table S4. AUCs, sensitivity, and specificity for five types of features of the best model selected according to the AUC score. Table S5. Comparing AUC values of nine diseases using five feature types after removing probiotics, vitamin B, and vitamin D. Table S6. Top 10 features after removing probiotics, vitamin B, and vitamin D for all diseases. Table S7. Spearman’s correlations of the human variables and disease. Table S8. Comparing AUC values of nine diseases using five feature types with adding diversity. [file 12866_2021_2414_MOESM1_ESM.zip › Table S4.xlsx]

## Sheet: Sheet1
Table S4. AUCs, sensitivity, and specificity for five types of features of the best model selected according to the AUC score.
	AUCs-mean	AUCs-std	Sensitivity-mean	Sensitivity-std	Specificity-mean	Specificity-std
CDIFF_Meta_XGBoost	0.814695	0.0112161	0.705556	0.0715783	0.719392	0.0418808
CDIFF_OTUab_XGBoost	0.809164	0.00921872	0.708333	0.0310565	0.732395	0.0205527
CDIFF_OTUoc_RF	0.796035	0.0169951	0.719444	0.0401579	0.709189	0.0244699
CDIFF_Meta_OTUab_XGBoost	0.837188	0.0130791	0.738889	0.0529966	0.753349	0.0234371
CDIFF_Meta_OTUoc_LR	0.842516	0.00958921	0.786111	0.0305556	0.7113	0.0206982
IBS_Meta_XGBoost	0.72978	0.00552474	0.7025	0.0200312	0.62066	0.0144736
IBS_OTUab_GBDT	0.650154	0.0126169	0.61	0.0266458	0.602932	0.00987692
IBS_OTUoc_GBDT	0.644533	0.0108588	0.6155	0.0329735	0.583295	0.0117732
IBS_Meta_OTUab_GBDT	0.735727	0.00669101	0.6985	0.022809	0.65218	0.0086451
IBS_Meta_OTUoc_GBDT	0.739525	0.00579911	0.7115	0.0207425	0.634259	0.0130359
SIBO_Meta_RF	0.78317	0.00615591	0.714516	0.0288975	0.737739	0.019334
SIBO_OTUab_GBDT	0.694702	0.0184016	0.612903	0.0338325	0.648073	0.0193185
SIBO_OTUoc_XGBoost	0.701554	0.0146216	0.664516	0.0466349	0.623005	0.0142994
SIBO_Meta_OTUab_GBDT	0.789669	0.00989158	0.727419	0.0363888	0.704841	0.00692345
SIBO_Meta_OTUoc_LR	0.781738	0.0115118	0.698387	0.0228668	0.702261	0.0124078
DIABETES_Meta_XGBoost	0.830221	0.00871862	0.762857	0.0557692	0.741803	0.0288706
DIABETES_OTUab_GBDT	0.744014	0.0187408	0.728571	0.0530691	0.638024	0.0337494
DIABETES_OTUoc_XGBoost	0.645774	0.0158331	0.602857	0.0432364	0.611378	0.0162285
DIABETES_Meta_OTUab_XGBoost	0.812091	0.015978	0.731429	0.0291373	0.727938	0.011096
DIABETES_Meta_OTUoc_XGBoost	0.816205	0.0137561	0.742857	0.0423783	0.740622	0.0245744
LACTOSE_Meta_GBDT	0.811887	0.00386137	0.777686	0.00901546	0.714496	0.00900505
LACTOSE_OTUab_GBDT	0.612201	0.0111692	0.556612	0.0417764	0.59121	0.0277637
LACTOSE_OTUoc_LR	0.589635	0.00987173	0.561157	0.0419701	0.55653	0.0409622
LACTOSE_Meta_OTUab_XGBoost	0.805796	0.00595362	0.759917	0.0133836	0.714784	0.00768914
LACTOSE_Meta_OTUoc_GBDT	0.811046	0.00375326	0.781405	0.0108466	0.716737	0.00583599
MENTAL_ILLNESS_Meta_RF	0.68075	0.00679042	0.539706	0.025301	0.696087	0.0288374
MENTAL_ILLNESS_OTUab_LR	0.611887	0.0085258	0.531618	0.0486685	0.620145	0.0423014
MENTAL_ILLNESS_OTUoc_XGBoost	0.586169	0.015647	0.511029	0.0315834	0.6	0.0330068
MENTAL_ILLNESS_Meta_OTUab_XGBoost	0.632155	0.0100203	0.561029	0.0279121	0.616348	0.00802349
MENTAL_ILLNESS_Meta_OTUoc_XGBoost	0.650899	0.0157663	0.566912	0.0381291	0.63458	0.0239484
CARDIOVASCULAR_DISEASE_Meta_RF	0.797563	0.00638451	0.788235	0.0359418	0.685299	0.0350669
CARDIOVASCULAR_DISEASE_OTUab_XGBoost	0.588487	0.0211787	0.476471	0.081343	0.646161	0.0681166
CARDIOVASCULAR_DISEASE_OTUoc_LR	0.605847	0.014709	0.613725	0.0351303	0.546232	0.0344028
CARDIOVASCULAR_DISEASE_Meta_OTUab_XGBoost	0.768111	0.0216723	0.731373	0.0438883	0.680318	0.026506
CARDIOVASCULAR_DISEASE_Meta_OTUoc_GBDT	0.774454	0.00511277	0.74902	0.0418709	0.671676	0.0234074
IBD_Meta_RF	0.746768	0.012402	0.543373	0.039759	0.797218	0.0236643
IBD_OTUab_LR	0.784554	0.00904557	0.701205	0.0752023	0.709974	0.0689918
IBD_OTUoc_LR	0.743414	0.00695801	0.616867	0.0446921	0.730105	0.0366754
IBD_Meta_OTUab_LR	0.808443	0.00855051	0.73012	0.0725297	0.704485	0.0600251
IBD_Meta_OTUoc_LR	0.79028	0.00636834	0.674699	0.0406794	0.74236	0.0459562
UNHEALTHY_Meta_XGBoost	0.730324	0.00345807	0.620467	0.0139575	0.717947	0.00994989
UNHEALTHY_OTUab_GBDT	0.656917	0.00601979	0.608797	0.0159865	0.622923	0.010548
UNHEALTHY_OTUoc_XGBoost	0.653172	0.00530972	0.639138	0.0159774	0.576097	0.0123502
UNHEALTHY_Meta_OTUab_GBDT	0.730213	0.00375085	0.62316	0.00759364	0.705055	0.00589092
UNHEALTHY_Meta_OTUoc_XGBoost	0.735815	0.00280325	0.636625	0.0148958	0.705956	0.00979342
