# Supplementary material for: Determine independent gut microbiota-diseases association by eliminating the effects of human lifestyle factors
Source: BMC Microbiol. 2022 Jan 3;22:4. doi: 10.1186/s12866-021-02414-9 (PMC8722223; doi:10.1186/s12866-021-02414-9)
Supplement: Supplementary file 1 — Additional file 1: Fig. S1. ROC curves for a selection of the best classification models of eight diseases. Fig. S2. Comparing the differences of AUCs of nine diseases using five feature types after removing probiotics, vitamin B, and vitamin D. Fig. S3. Comparing the differences of AUCs of nine diseases using five feature types after adding gut microbial diversity. Table S1. Frequency of diet and lifestyle factors. Table S2. Basic information of the dataset. Table S3. Comparing AUC values of nine diseases using five feature types. Table S4. AUCs, sensitivity, and specificity for five types of features of the best model selected according to the AUC score. Table S5. Comparing AUC values of nine diseases using five feature types after removing probiotics, vitamin B, and vitamin D. Table S6. Top 10 features after removing probiotics, vitamin B, and vitamin D for all diseases. Table S7. Spearman’s correlations of the human variables and disease. Table S8. Comparing AUC values of nine diseases using five feature types with adding diversity. [file 12866_2021_2414_MOESM1_ESM.zip › Table S7.xlsx]

## Sheet: Disease-Human variables
Table S7. Spearman’s correlations of the human variables and disease.
	CARDIOVASCULAR_DISEASE	SIBO	MENTAL_ILLNESS	LACTOSE	IBS	IBD	DIABETES	CDIFF
ALCOHOL_FREQUENCY	.029*	-.099**	-.047**	-.133**	-.025*	.075**	-.048**	-.084**
POULTRY_FREQUENCY	.023*	.057**	-0.018	.048**	.043**	0.006	0.014	0.016
EXERCISE_FREQUENCY	0.013	-0.002	0.011	-0.01	-.044**	-.048**	-.040**	.060**
FERMENTED_PLANT_FREQUENCY	-0.018	.031**	.059**	0	-0.02	.038**	0	-.025*
FROZEN_DESSERT_FREQUENCY	0.015	-.130**	-.030**	-.075**	-.106**	.084**	0.008	0.004
FRUIT_FREQUENCY	0.019	-.060**	-.047**	-.037**	-.051**	-0.021	-.039**	0.015
HIGH_FAT_RED_MEAT_FREQUENCY	-0.009	0.016	-0.005	0.018	-.037**	.092**	.043**	.028*
HOMECOOKED_MEALS_FREQUENCY	-0.003	.041**	-.041**	-0.011	.033**	.052**	-0.022	.034**
RED_MEAT_FREQUENCY	-.024*	0.018	-0.012	0.002	-0.004	.066**	.034**	0.011
MEAT_EGGS_FREQUENCY	-0.014	.040**	-.030*	.027*	.035**	0.008	0.012	.032**
MILK_SUBSTITUTE_FREQUENCY	0.012	.090**	.100**	.252**	.111**	0.001	-.041**	.075**
MILK_CHEESE_FREQUENCY	-0.013	-.171**	-.084**	-.294**	-.122**	-.125**	.031**	-.102**
OLIVE_OIL	-0.012	-.028*	-.080**	-0.015	.024*	0.013	-.025*	-.040**
PROBIOTIC_FREQUENCY	.074**	.131**	.040**	.090**	.116**	.173**	.027*	.057**
SALTED_SNACKS_FREQUENCY	0.013	-.073**	.065**	.033**	-.031**	-.098**	-0.02	.037**
SEAFOOD_FREQUENCY	.063**	.027*	-.041**	0.016	.054**	.045**	0.009	-0.002
SMOKING_FREQUENCY	0.001	-0.014	.036**	-0.003	0.001	-0.02	.044**	-.027*
VEGETABLE_FREQUENCY	-0.01	.039**	-0.016	0.014	.035**	.042**	-0.02	0.002
VITAMIN_D_SUPPLEMENT_FREQUENCY	.080**	.108**	.062**	.091**	.053**	.157**	.042**	.086**
VITAMIN_B_SUPPLEMENT_FREQUENCY	.077**	.121**	.057**	.072**	.054**	.188**	0.002	.091**
WHOLE_GRAIN_FREQUENCY	0.019	-.148**	-.029*	-.059**	-.089**	-.104**	-.035**	-.058**
WHOLE_EGGS	-.025*	0.004	-0.01	-0.014	-0.015	-0.015	0.013	.023*
AGE_CORRECTED	.150**	-.029*	-0.021	-.052**	.027*	.060**	.105**	-.087**
HEIGHT_CM	.071**	-.060**	-.058**	-.105**	-0.002	.060**	.023*	-.166**
WEIGHT_KG	.108**	-.099**	-0.018	-.082**	-.030**	0.019	.133**	-.112**
BMI	.070**	-.069**	0.011	-.045**	-0.012	-0.007	.131**	-.062**
LATITUDE	-0.016	0.016	-.037**	-.031**	.051**	-.034**	-0.012	-0.011
ELEVATION	0.001	0.011	.031**	-0.006	-.025*	-0.007	-0.017	-0.004
female	-.084**	.068**	.062**	.054**	.127**	-.062**	-.026*	-0.008

## Sheet: Human variables
Table S7. Spearman’s correlations of the human variables and disease.
	ALCOHOL_FREQUENCY	POULTRY_FREQUENCY	EXERCISE_FREQUENCY	FERMENTED_PLANT_FREQUENCY	FROZEN_DESSERT_FREQUENCY	FRUIT_FREQUENCY	HIGH_FAT_RED_MEAT_FREQUENCY	HOMECOOKED_MEALS_FREQUENCY	RED_MEAT_FREQUENCY	MEAT_EGGS_FREQUENCY	MILK_SUBSTITUTE_FREQUENCY	MILK_CHEESE_FREQUENCY	OLIVE_OIL	PROBIOTIC_FREQUENCY	SALTED_SNACKS_FREQUENCY	SEAFOOD_FREQUENCY	SMOKING_FREQUENCY	VEGETABLE_FREQUENCY	VITAMIN_D_SUPPLEMENT_FREQUENCY	VITAMIN_B_SUPPLEMENT_FREQUENCY	WHOLE_GRAIN_FREQUENCY	WHOLE_EGGS	AGE_CORRECTED	HEIGHT_CM	WEIGHT_KG	BMI	LATITUDE	ELEVATION	female	Caucasian
ALCOHOL_FREQUENCY	1	-0.008	0.009	.031**	.037**	-.027*	.072**	.025*	.072**	.026*	-.099**	.112**	.223**	-0.007	0.008	.180**	.060**	.076**	-0.011	-0.014	.061**	.037**	.314**	.305**	.237**	.109**	.045**	-0.002	-.077**	.131**
POULTRY_FREQUENCY	-0.008	1	-.038**	-.083**	.120**	-.060**	.327**	-.039**	.403**	.530**	-.078**	.072**	0.014	0.014	.127**	.200**	-0.009	-.093**	0.01	-0.005	-.063**	.184**	-.088**	-.027*	.040**	.052**	-.041**	-0.001	-.072**	-.038**
EXERCISE_FREQUENCY	0.009	-.038**	1	.061**	-.039**	.225**	-.091**	.160**	-.089**	-.026*	.089**	0.002	.058**	.073**	-.097**	.087**	-.107**	.210**	.081**	.044**	.135**	.062**	.023*	-.110**	-.175**	-.133**	-.029*	.037**	0.022	.083**
FERMENTED_PLANT_FREQUENCY	.031**	-.083**	.061**	1	-.048**	0.017	.036**	.138**	-0.009	-.025*	.074**	-.057**	.070**	.197**	-.116**	.078**	0.004	.174**	.124**	.112**	-.059**	.131**	.045**	.059**	-0.016	-.040**	-.033**	.055**	.054**	0.016
FROZEN_DESSERT_FREQUENCY	.037**	.120**	-.039**	-.048**	1	.052**	.141**	-.077**	.112**	.049**	-.051**	.146**	-0.017	-.027*	.234**	-0.01	-0.004	-.112**	-0.021	.025*	.086**	-0.008	-.039**	-0.014	.065**	.051**	-.080**	0.02	-.106**	-0.015
FRUIT_FREQUENCY	-.027*	-.060**	.225**	0.017	.052**	1	-.214**	.144**	-.167**	-.122**	.134**	.105**	.137**	-0.015	-0.004	.066**	-.069**	.333**	0.004	0.001	.332**	-.037**	.042**	-.086**	-.111**	-.080**	-0.002	-0.001	.060**	0.022
HIGH_FAT_RED_MEAT_FREQUENCY	.072**	.327**	-.091**	.036**	.141**	-.214**	1	.067**	.783**	.505**	-.208**	.040**	-0.019	.065**	.069**	.104**	.025*	-.042**	.049**	.045**	-.261**	.253**	-.046**	0.018	.110**	.072**	-.060**	.033**	-.174**	.039**
HOMECOOKED_MEALS_FREQUENCY	.025*	-.039**	.160**	.138**	-.077**	.144**	.067**	1	.076**	.132**	0.022	-0.019	.254**	.092**	-.169**	.108**	-.042**	.394**	.075**	.044**	-0.017	.144**	.077**	-.062**	-.103**	-.082**	0.004	0.013	.070**	.085**
RED_MEAT_FREQUENCY	.072**	.403**	-.089**	-0.009	.112**	-.167**	.783**	.076**	1	.572**	-.223**	.076**	0.006	.045**	.048**	.146**	0.01	-.025*	0.017	0.01	-.226**	.240**	-0.021	.024*	.110**	.073**	-.066**	0.01	-.175**	.026*
MEAT_EGGS_FREQUENCY	.026*	.530**	-.026*	-.025*	.049**	-.122**	.505**	.132**	.572**	1	-.168**	.149**	.081**	0.002	.042**	.223**	-0.009	.032**	0.011	-0.012	-.161**	.509**	-.097**	-0.017	.038**	.036**	-0.002	-0.008	-.048**	0.014
MILK_SUBSTITUTE_FREQUENCY	-.099**	-.078**	.089**	.074**	-.051**	.134**	-.208**	0.022	-.223**	-.168**	1	-.275**	.036**	.105**	.026*	-.030*	-.031**	.108**	.100**	.113**	.103**	-.064**	-.044**	-.079**	-.120**	-.078**	-0.021	.030**	.144**	-0.011
MILK_CHEESE_FREQUENCY	.112**	.072**	0.002	-.057**	.146**	.105**	.040**	-0.019	.076**	.149**	-.275**	1	.098**	-.119**	.084**	.032**	.028*	-.025*	-.180**	-.163**	.209**	.179**	.054**	.061**	.107**	.089**	0.018	-.042**	0.002	.034**
OLIVE_OIL	.223**	0.014	.058**	.070**	-0.017	.137**	-0.019	.254**	0.006	.081**	.036**	.098**	1	0.019	-.036**	.165**	-.050**	.266**	-0.01	-0.008	.096**	.145**	.105**	.057**	0.016	-0.005	.067**	-0.017	.077**	.059**
PROBIOTIC_FREQUENCY	-0.007	0.014	.073**	.197**	-.027*	-0.015	.065**	.092**	.045**	0.002	.105**	-.119**	0.019	1	-.151**	.091**	-.043**	.121**	.347**	.345**	-.110**	.059**	.144**	0.004	-0.005	-0.013	-0.013	.050**	.023*	.079**
SALTED_SNACKS_FREQUENCY	0.008	.127**	-.097**	-.116**	.234**	-0.004	.069**	-.169**	.048**	.042**	.026*	.084**	-.036**	-.151**	1	-.113**	.052**	-.193**	-.140**	-.092**	.175**	-.043**	-.200**	-.059**	.028*	.037**	0.009	.048**	-.069**	-.045**
SEAFOOD_FREQUENCY	.180**	.200**	.087**	.078**	-0.01	.066**	.104**	.108**	.146**	.223**	-.030*	.032**	.165**	.091**	-.113**	1	-.031**	.157**	.092**	.034**	-.047**	.195**	.181**	.076**	.030**	0.001	.060**	-.056**	-0.009	.034**
SMOKING_FREQUENCY	.060**	-0.009	-.107**	0.004	-0.004	-.069**	.025*	-.042**	0.01	-0.009	-.031**	.028*	-.050**	-.043**	.052**	-.031**	1	-.051**	-.077**	-.052**	-.025*	-0.008	-.039**	.047**	.055**	.042**	.029*	-0.017	-0.021	-.027*
VEGETABLE_FREQUENCY	.076**	-.093**	.210**	.174**	-.112**	.333**	-.042**	.394**	-.025*	.032**	.108**	-.025*	.266**	.121**	-.193**	.157**	-.051**	1	.118**	.095**	.114**	.107**	.139**	-0.001	-.065**	-.061**	.023*	-.033**	.112**	.095**
VITAMIN_D_SUPPLEMENT_FREQUENCY	-0.011	0.01	.081**	.124**	-0.021	0.004	.049**	.075**	0.017	0.011	.100**	-.180**	-0.01	.347**	-.140**	.092**	-.077**	.118**	1	.527**	-.111**	.038**	.258**	-.027*	-0.019	-0.014	0.008	.072**	.069**	.080**
VITAMIN_B_SUPPLEMENT_FREQUENCY	-0.014	-0.005	.044**	.112**	.025*	0.001	.045**	.044**	0.01	-0.012	.113**	-.163**	-0.008	.345**	-.092**	.034**	-.052**	.095**	.527**	1	-.073**	0.014	.160**	0.003	-0.011	-0.006	-.033**	.076**	.067**	.069**
WHOLE_GRAIN_FREQUENCY	.061**	-.063**	.135**	-.059**	.086**	.332**	-.261**	-0.017	-.226**	-.161**	.103**	.209**	.096**	-.110**	.175**	-.047**	-.025*	.114**	-.111**	-.073**	1	-.091**	-0.008	.047**	-0.003	-.026*	-.033**	.027*	0.002	-.024*
WHOLE_EGGS	.037**	.184**	.062**	.131**	-0.008	-.037**	.253**	.144**	.240**	.509**	-.064**	.179**	.145**	.059**	-.043**	.195**	-0.008	.107**	.038**	0.014	-.091**	1	-0.013	0.005	0.013	0.008	0.009	0.002	0.02	0.004
AGE_CORRECTED	.314**	-.088**	.023*	.045**	-.039**	.042**	-.046**	.077**	-0.021	-.097**	-.044**	.054**	.105**	.144**	-.200**	.181**	-.039**	.139**	.258**	.160**	-0.008	-0.013	1	.348**	.335**	.233**	.036**	0.011	.026*	.168**
HEIGHT_CM	.305**	-.027*	-.110**	.059**	-0.014	-.086**	0.018	-.062**	.024*	-0.017	-.079**	.061**	.057**	0.004	-.059**	.076**	.047**	-0.001	-.027*	0.003	.047**	0.005	.348**	1	.638**	.105**	.033**	0.02	-.357**	.106**
WEIGHT_KG	.237**	.040**	-.175**	-0.016	.065**	-.111**	.110**	-.103**	.110**	.038**	-.120**	.107**	0.016	-0.005	.028*	.030**	.055**	-.065**	-0.019	-0.011	-0.003	0.013	.335**	.638**	1	.734**	0.013	0.003	-.319**	.062**
BMI	.109**	.052**	-.133**	-.040**	.051**	-.080**	.072**	-.082**	.073**	.036**	-.078**	.089**	-0.005	-0.013	.037**	0.001	.042**	-.061**	-0.014	-0.006	-.026*	0.008	.233**	.105**	.734**	1	0.003	-0.015	-.071**	0.004
LATITUDE	.045**	-.041**	-.029*	-.033**	-.080**	-0.002	-.060**	0.004	-.066**	-0.002	-0.021	0.018	.067**	-0.013	0.009	.060**	.029*	.023*	0.008	-.033**	-.033**	0.009	.036**	.033**	0.013	0.003	1	-.026*	.026*	.024*
ELEVATION	-0.002	-0.001	.037**	.055**	0.02	-0.001	.033**	0.013	0.01	-0.008	.030**	-.042**	-0.017	.050**	.048**	-.056**	-0.017	-.033**	.072**	.076**	.027*	0.002	0.011	0.02	0.003	-0.015	-.026*	1	-.024*	.046**
female	-.077**	-.072**	0.022	.054**	-.106**	.060**	-.174**	.070**	-.175**	-.048**	.144**	0.002	.077**	.023*	-.069**	-0.009	-0.021	.112**	.069**	.067**	0.002	0.02	.026*	-.357**	-.319**	-.071**	.026*	-.024*	1	0.017
Caucasian	.131**	-.038**	.083**	0.016	-0.015	0.022	.039**	.085**	.026*	0.014	-0.011	.034**	.059**	.079**	-.045**	.034**	-.027*	.095**	.080**	.069**	-.024*	0.004	.168**	.106**	.062**	0.004	.024*	.046**	0.017	1

## Sheet: Diseases
Table S7. Spearman’s correlations of the human variables and disease.
Disease	CARDIOVASCULAR_DISEASE	SIBO	MENTAL_ILLNESS	LACTOSE	IBS	IBD	DIABETES	CDIFF
CARDIOVASCULAR_DISEASE	1	0.013	0.009	.058**	0.016	0.005	.109**	.023*
SIBO	0.013	1	.086**	.160**	.328**	.171**	-0.002	.227**
MENTAL_ILLNESS	0.009	.086**	1	.089**	.123**	0.001	.057**	.131**
LACTOSE	.058**	.160**	.089**	1	.174**	0.021	-0.012	.111**
IBS	0.016	.328**	.123**	.174**	1	.148**	-0.001	.110**
IBD	0.005	.171**	0.001	0.021	.148**	1	-0.016	.165**
DIABETES	.109**	-0.002	.057**	-0.012	-0.001	-0.016	1	.031**
CDIFF	.023*	.227**	.131**	.111**	.110**	.165**	.031**	1
